# Supplementary material for: Survival and Axonal Regeneration of Retinal Ganglion Cells in a Mouse Optic Nerve Crush Model After a Cell-Based Intravitreal Co-Administration of Ciliary Neurotrophic Factor and Glial Cell Line-Derived Neurotrophic Factor at Different Post-Lesion Time Points
Source: Cells. 2025 Apr 28;14(9):643. doi: 10.3390/cells14090643 (PMC12071274; doi:10.3390/cells14090643)
Supplement: Supplementary file 1 [file cells-14-00643-s001.zip]

Archive with 1 entries (1 files):
- cells-3540712-supplementary.pdf
